# Supplementary material for: Characterization and Future Distribution Prospects of “Carciofo di Malegno” Landrace for Its In Situ Conservation
Source: Plants (Basel). 2024 Feb 28;13(5):680. doi: 10.3390/plants13050680 (PMC10935239; doi:10.3390/plants13050680)
Supplement: Supplementary file 1 [file plants-13-00680-s001.zip]

Archive with 1 entries (1 files):
- plants-2857214-supplementary.jpg
